# Supplementary material for: Overview of Current Practices in the Methamphetamine Testing and Decontamination Industry: An Australian Case Study
Source: Int J Environ Res Public Health. 2021 Aug 25;18(17):8917. doi: 10.3390/ijerph18178917 (PMC8430578; doi:10.3390/ijerph18178917)
Supplement: Supplementary file 1 [file ijerph-18-08917-s001.zip]

Archive with 1 entries (1 files):
- Survey questions.pdf
